# Supplementary material for: New information on Bonapartenykus (Alvarezsauridae: Theropoda) from the Allen Formation (middle Campanian-lower Maastrichtian) of Río Negro Province, Patagonia, Argentina clarifies the Patagonykinae body plan
Source: PLoS One. 2025 Jan 30;20(1):e0308366. doi: 10.1371/journal.pone.0308366 (PMC11781669; doi:10.1371/journal.pone.0308366)
Supplement: S1 File — (XLSX) [file pone.0308366.s001.xlsx]

## Sheet: 1. Characters
Used by authors	Original character	N°	Characters	State
				0	1	2	3	4	5	6	7
Xu et al. 2018	1	1	Contour feathers	absent	present
	2	2	Vaned feathers on forelimb	symmetric	asymmetric
	3	3	Shape of premaxillary body (portion in front of the external naris)	wider than high, or approx. as wide as high	significantly higher than wide
	4	4	Premaxillae	unfused	fused
	5	5	Premaxillary-nasal suture dorsal view	v-shaped	w-shaped
	6	6	Premaxillary-maxillary suture	scarf or butt joint	interlocking joint
	7	7	Premaxillary body in front of external nares	rostrocaudally shorter than body below nares and angle between anterior margin and alveolar margin more than 75 degrees	rostrocaudally longer than body below the nares and angle less than 70 degrees, naris overlaps premaxillary tooth row	much longer than body below naris, naris located posterior to premaxillary tooth row
	8	8	Ventral process at the posterior end of premaxillary body (gives the posterior process a forked appearance in lateral view)	absent	present
	9	9	Maxillary process of premaxilla	contacts nasal to form posterior border of nares	reduced so that maxilla participates broadly in external naris	extends posteriorly to separate maxilla from nasal posterior to nares
	10	10	Internarial bar	dorsoventrally rounded	dorsoventrally flat
	11	11	Crenulate margin on buccal edge of premaxilla	absent	present
	12	12	Caudal margin of naris	farther rostral than the rostral border of the antorbital fossa	nearly reaching or overlapping the rostral border of the antorbital fossa
	13	13	Premaxillary symphysis	acute, V-shaped	rounded, U-shaped
	14	14	Subnarial foramen	absent	present
	15	15	Groove on lateral surface of premaxilla, extending ventrally from the narial fossa	absent	present
	16	16	Maxillary fenestra	absent	present
	17	17	Maxillary fenestra recessed within a shallow, caudally or caudodorsally open fossa, which is itself located within the maxillary antorbital fossa	absent	present
	18	18	Longitudinal position of maxillary fenestra	situated at rostral border of antorbital fossa	situated posterior to rostral border of antorbital fossa
	19	19	Latitudinal position of maxillary fenestra	situated approximately mid-height of the antorbital fossa	displaced dorsally in antorbital fossa
	20	20	Foramen on caudal edge interfenestral bar between the maxillary and antorbital fenestrae	absent	present, pierces ventral portion of bar
	21	21	Promaxillary fenestra (fenestra promaxillaris)	absent	present
	22	22	Palate formed by	premaxilla only	premaxilla, maxilla and vomer
	23	23	Palatal shelf of maxilla	flat	with midline ventral "tooth-like" projection
	24	24	Ventrolateral margin of the maxilla posterior to ascending process	flat or rounded as it grades onto tooth row	developed as a sharp, ventrolaterally-projecting ridge
	25	25	Anteroposterior length of palatal shelf of maxilla	short	long, with extensive palatal shelves
	26	26	Orientation of the maxillae towards each other as seen in dorsal view	acutely angled	subparallel
	27	27	Ascending process of the maxilla	confluent with anterior rim of maxillary body and gently sloping posterodorsally	offset from anterior rim of maxillary body
	28	28	Form of anterior projection of maxilla	offset from anterior rim of maxillary body, with anterior projection of maxillary body shorter than high	offset from anterior rim of maxillary body, with anterior projection of maxillary body as long as high or longer
	29	29	Ascending process of maxilla	prominent, exposed laterally and medially	weakly developed, lacking lateral exposure and only slight medial exposure (Most theropods, including Velociraptor mongoliensis, have a prominent ascending ramus of the maxilla. In derived avialans this lamina becomes reduced or absent.)
	30	30	Anterior margin of maxillary antorbital fossa	rounded or pointed	square
	31	31	Dorsal border of the internal antorbital fenestra lateral view	formed by lacrimal and maxilla	formed by nasal and lacrimal
	32	32	Dorsal border of the antorbital fossa lateral view	formed by lacrimal and maxilla	formed by nasal and lacrimal	formed by maxilla, premaxilla and lacrimal
	33	33	Lateral exposure of lamina of the ventral ramus of nasal process of maxilla	present, large broad exposure	present, reduced to small triangular exposure
	34	34	Maxillary antorbital fossa in front of the internal antorbital fenestra	40% or less of the length of the external antorbital fenestra	more than 40% of the length of the external antorbital fenestra
	35	35	Extent of antorbital fossa on jugal ramus of maxilla	less than half the dorsoventral height of jugal ramus	more than half dorsoventral height of jugal ramus
	36	36	Maxilla, pneumatic region on medial side of maxilla posteroventral to maxillary fenestra	absent	present
	37	37	Horizontal ridge on the lateral surface of maxilla at the ventral border of the antorbital fossa	absent	present
	38	38	Medial constriction between articulated premaxillae and maxillae in dorsal or ventral view	absent	present
	39	39	Subnarial gap between maxilla and premaxilla at the alveolar margin	absent	present
	40	40	Maxillary paradental plates	unfused	fused
	41	41	Medial surface of maxillary paradental (interdental) plates	smooth or finely pitted	dorsoventrally striated
	42	42	Maxillary paradental (interdental) plates, ventral extent	to the same ventral level as lateral maxillary wall	dorsal to ventral level of maxillary wall
	43	43	Maxillary paradental plates, dorsal margin of anterior end	horizontal	inclined anteroventrally
	44	44	Ventral edge of maxillary body and ventral ramus	ventrally flat	ventrally convex
	45	45	Nasals	unfused	fused
	46	46	Dorsal surface of the nasals	smooth	rugose
	47	47	Nasal crest	absent	present, single median crest	present, bilateral crests along lateral nasal margins
	48	48	Pneumatic foramen in ventrolateral margins of the nasals	absent	present
	49	49	Shape of nasals	expanding posteriorly	of subequal width throughout their length
	50	50	Pronounced lateral rims of the nasals, sometimes bearing lateral cranial crests	absent	present
	51	51	External nares	facing laterally	facing anterolaterally
	52	52	Length of nares	less than 20 percent skull length	greater than 20 percent skull length
	53	53	Jugal pneumatic recess in posteroventral corner of antorbital fossa	present	absent
	54	54	Medial jugal foramen	present on medial surface ventral to postorbital bar	absent
	55	55	Sublacrimal part of jugal	tapering	bluntly squared anteriorly	expanded
	56	56	Anterior end of jugal	reaches internal antorbital fenestra	excluded from the internal antorbital fenestra
	57	57	Form of anterior end of jugal	without anterior process underneath antorbital fenestra	expressed at the rim of the internal antorbital fenestra and with a distinct process that extends anteriorly underneath it
	58	58	Jugal antorbital fossa	absent or developed as a slight depression	large, crescentic depression on the anterior end of the jugal
	59	59	Jugal	broad, plate-like	very slender, rod-like
	60	60	Jugal contribution to postorbital bar	contribute equally to postorbital bar	ascending process of jugal reduced
	61	61	Anteroposterior width of postorbital bar	subequal to preorbital bar	expanded, greater than twice width of preorbital bar
	62	62	Rugosity on ventrolateral surface of jugal below orbit	absent	present
	63	63	Jugal and quadratojugal	separate	fused and not distinguishable from one another
	64	64	Quadratojugal	hook-shaped, with a dorsoventrally tall, mediolaterally short process that wraps around the lateral margin of the quadrate and is visible in posterior view	with a dorsoventrally short, anteroposteriorly long process only visible in lateral view
	65	65	Quadratojugal and quadrate	sutural connection present	sutural connection absent
	66	66	Anteriormost level of jugal process of quadratojugal relative to infratemporal fenestra	ventral to	anterior to
	67	67	Supraorbital crests on lacrimal in adult individuals	absent	present
	68	68	Form of supraorbital crests	dorsal crest above orbit	lateral expansion anterior and dorsal to orbit
	69	69	Enlarged foramen or foramina opening laterally at the angle of the lacrimal	absent	present
	70	70	Lacrimal foramen number	single	paired
	71	71	Lacrimal foramina	exposed laterally	developed within a pocket formed by a lateral lacrimal sheet of bone and a rostrally open pocket in the lacrimal angle
	72	72	Height of the lacrimal	significantly less than height of the orbit, and usually fails to reach the ventral margin of the orbit	as high as the orbit, and contacts jugal at the level of the ventral margin of orbit
	73	73	Orientation of jugal ramus of lacrimal	strongly sloping anteroventrally	subvertical	sloping posteroventrally
	74	74	Dorsoventral thickness of maxillary ramus of lacrimal	very slender, much less than anteroposterior thickness of jugal ramus	moderate, less than or subequal to anteroposterior thickness of jugal ramus	greater than anteroposterior thickness of jugal ramus
	75	75	Suborbital spur on posterior edge of ventral ramus of lacrimal	absent	present
	76	76	Lacrimal posterodorsal process	absent	present
	77	77	Length of lacrimal posterodorsal process	subequal in length to maxillary ramus	much shorter than maxillary ramus
	78	78	Direction of lacrimal posterodorsal process	projects horizontally	projects posterodorsally or completely dorsally
	79	79	Passage of the nasolacrimal duct	leading through the body of the ventral process of the lacrimal	ventral process of lacrimal not pierced, lateral side depressed below the level of the surrounding bones, and nasolacrimal duct passes lateral to the process
	80	80	Jugal ramus of lacrimal	broadly triangular, articular end nearly twice as wide anteroposteriorly as lacrimal body at lacrimal angle	strut-like, roughly same width anteroposteriorly throughout ventral ramus
	81	81	Prefrontal	absent	present
	82	82	Size of prefrontal	small, forms anterolateral rim of orbit with descending process proceeding along medial surface of the descending process of the lacrimal	small, forms small portion of skull roof and not expressed at orbital margin, no descending process	hypertrophied, forms portion of orbital rim and skull roof, with descending process
	83	83	Configuration of lacrimal and frontal	lacrimal separated from frontal by prefrontal	lacrimal contacts frontal
	84	84	Frontals	narrow anteriorly as a wedge between nasals	end abruptly anteriorly, suture with nasal transversely oriented	nasals extend further medially than laterally, invading anteromedial contact between frontals
	85	85	Frontal supratemporal fossa	limited extension of supratemporal fossa onto frontal	supratemporal fossa covers most of postorbital process of the frontal and extends anteriorly onto the dorsal surface of the frontal
	86	86	Groove on orbital rim of frontal, possibly for reception of frontal process of postorbital	absent	present
	87	87	Anterior emargination of supratemporal fossa on frontal	straight or slightly curved	strongly sinusoidal and reaching onto postorbital process
	88	88	Frontal postorbital process	smooth transition from orbital margin	sharply demarcated from orbital margin
	89	89	Frontal edge	smooth in region of lacrimal suture	edge notched
	90	90	Postorbital in lateral view	with straight anterior (frontal) process	frontal process curves anterodorsally and dorsal border of temporal bar is dorsally concave
	91	91	Lateral surface of anterior process of postorbital	thin and unornamented	dorsoventrally thickened into a laterally projecting and rugose platform
	92	92	Contact between lacrimal and postorbital	absent	present
	93	93	Cross-section of the ventral process of the postorbital	triangular	U-shaped
	94	94	Jugal process of the postorbital	ventrally directed and tapering	with suborbital anterior spur
	95	95	Postorbital jugal process form of anterior suborbital spur	small	large curving flange
	96	96	Supraorbital shelf formed mostly by an additional ossification (palpebral)	absent	present
	97	97	Orbit	circular in lateral or dorsolateral view	dorsoventrally taller than anteroposteriorly wide, often keyhole shaped
	98	98	Parietals	separate	fused
	99	99	Parietal supratemporal fenestra	separated by a horizontal plate formed by the parietals	contact each other posteriorly, but separated anteriorly by an anteriorly widening triangular plate formed by the parietals	nearly confluent over parietals and only separated by a thin line of bone along the sagittal suture
	100	100	Anteromedial corner of supratemporal fossa	open dorsally	roofed by shelf of frontoparietal
	101	101	Sagittal crest	dorsal surface of parietals smooth with no sagittal crest	sagittal crest present
	102	102	Form of sagittal crest	parietals dorsally convex with very low sagittal crest along midline	dorsally convex with well-developed sagittal crest
	103	103	Posteriorly placed, knob-like dorsal projection of the parietals	absent	present
	104	104	Connections of quadratojugal process of squamosal	contacts quadratojugal	does not contact quadratojugal
	105	105	Infratemporal fenestra shape	rectangular, postorbital bar parallels quadratojugal and squamosal articular area	lower temporal fenestra constricted mesially by squamosal and quadratojugal approaching postorbital bar
	106	106	Shape of quadratojugal process of the squamosal	tapering	broad, and usually somewhat expanded
	107	107	Posterolateral shelf on squamosal overhanging quadrate head	absent	present
	108	108	Quadrate head	covered by squamosal in lateral view	quadrate cotyle of squamosal open laterally exposing quadrate head
	109	109	Descending process of squamosal	parallels quadrate shaft	nearly perpendicular to quadrate shaft
	110	110	Supratemporal fenestra	bounded laterally and posteriorly by the squamosal	supratemporal fenestra extended as a fossa on to the dorsal surface of the squamosal
	111	111	Quadrate	solid	hollow
	112	112	Mandibular joint	approximately straight below quadrate head	significantly posterior to quadrate head	significantly anterior to quadrate head
	113	113	Quadrate medial pneumatic recess (depression and foramen in the area of the mandibular condyle on medial surface)	absent	fossa adjacent to mandibular condyle, foramen at base of pterygoid ramus
	114	114	Quadrate posterior pneumatic recess	absent	present as a lens-shaped fossa extending dorsally or dorsomedially from the quadrate foramen
	115	115	Dorsal end of the quadrate	with a single head that fits into a slot on the ventral side of the squamosal	double-headed, medial head contacts the braincase
	116	116	Quadrate foramen	absent	present
	117	117	Quadrate foramen	developed as a distinct opening between the quadrate and quadratojugal	almost entirely closed in the quadrate
	118	118	Ectopterygoid	slender, without ventral fossa	expanded, with a ventral depression medially	expanded, with a deep groove leading into the ectopterygoid body medially	deeply excavated and medial opening constricted into a foramen
	119	119	Dorsal recess on ectopterygoid	absent	present
	120	120	Ectopterygoid	posterior to palatine	lateral to palatine
	121	121	Palatine and ectopterygoid	separated by pterygoid	contact
	122	122	Contact between pterygoid and palatine	continuous	discontinuous in the mid-region, resulting in a subsidiary palatal fenestra
	123	123	Flange of pterygoid	well developed	reduced in size or absent
	124	124	Shape of palatine in ventral view	plate-like trapezoidal or subrectangular	tetraradiate	jugal process strongly reduced or absent
	125	125	Suborbital fenestra	similar in length to orbit	reduced in size or absent
	126	126	Infratemporal fenestra	smaller than or subequal in size to orbit	strongly enlarged, more than 1.5 times the size of the orbit
	127	127	Postorbital part of the skull roof	as high as orbital region	deflected ventrally in adult individuals
	128	128	Preorbital region of the skull in post-hatchling individuals	elongate, nasals considerably longer than frontals, maxilla at least twice the length of the premaxilla	shortened, nasals subequal in length to frontals or shorter, maxillary length less than twice the length of the premaxillary body
	129	129	Occipital region of the skull faces	posteriorly	posteroventrally
	130	130	Basipterygoid processes	well-developed, extending as a distinct process from the base of the basisphenoid	abbreviated or absent
	131	131	Basipterygoid processes well developed and	anteroposteriorly short and finger-like (approximately as long as wide)	longer than wide	significantly elongated and tapering
	132	132	Basipterygoid processes	ventral or anteroventrally projecting	lateroventrally projecting	caudally projecting
	133	133	Basipterygoid processes	solid	hollow
	134	134	Basipterygoid recesses on dorsolateral surfaces of basipterygoid processes	absent	present
	135	135	Basisphenoid bulla	absent	present
	136	136	Paired foramina at anterior end of basisphenoid recess, separated by a thin bar of bone	absent, single or no opening may be present	present
	137	137	Basisphenoid recess	absent or poorly developed	deep and well-developed
	138	138	Passage of internal carotids between posterior end of skull and pituitary fossa	no bony tubes present	enclosed by bony tubes extending along ventral surface of basisphenoid
	139	139	Basisphenoid recess position	between basisphenoid and basioccipital	entirely within basisphenoid
	140	140	Posterior opening of basisphenoid recess	single	divided into two small, circular foramina by a thin bar of bone
	141	141	Basisphenoid between basal tubera and basipterygoid processes	approximately as wide as long, or wider	significantly elongated, at least 1.5 times longer than wide
	142	142	Basisphenoid in lateral view	oriented subhorizontally	anterior portion located much more ventrally than posterior portion, recess visible in posterior view
	143	143	Base of cultriform process	not highly pneumatised	expanded and pneumatic (parasphenoid bulla)
	144	144	Cultriform process, dorsal surface	without deep longitudinal groove	with deep axial groove
	145	145	Cultriform process, ventral surface	without ventrally projecting, mediolaterally narrow ridge	with ridge
	146	146	Exits of CN X-XII	flush with surface of exoccipital	located together in a bowl-like basisphenoid depression
	147	147	Exits of CN X and XI	laterally through the jugular foramen	posteriorly through a foramen (metotic foramen) lateral to the exit of cranial nerve XII and the occipital condyle
	148	148	Exoccipital lateral to occipital condyle	forms roof over exits for CN X and XII	unexpanded and does not form roof
	149	149	Supraoccipital sagittal crest	with pronounced sagittal crest	sagittal crest reduced or absent
	150	150	Paroccipital process shape	elongate and slender	short, deep
	151	151	Paroccipital process direction	straight, projects laterally or posterolaterally	project ventrolaterally	pendant
	152	152	Paroccipital process dorsal edge	with straight dorsal edge	distal end twists rostrally, distal ends of the processes oriented transversely rather than vertically
	153	153	Ventral rim of the basis of the paroccipital processes	above or level with the dorsal border of the occipital condyle	situated at mid-height of occipital condyle or lower
	154	154	Foramen magnum	subcircular, slightly wider than tall	oval, taller than wide
	155	155	Foramen magnum size	smaller than or subequal in width to occipital condyle	larger in width than occipital condyle
	156	156	Occipital condyle	without constricted neck	subspherical with constricted neck
	157	157	Infracondylar fossa of occipital condyle	absent	present
	158	158	Form of infracondylar fossa of occipital condyle	narrow and groove-like	broad depression approximately two-thirds the width of the occipital condyle
	159	159	Basal tubera	present	absent
	160	160	Basal tubera composition	equally formed by basioccipital and basisphenoid and not subdivided	subdivided by a lateral longitudinal groove into a medial part entriely formed by the basioccipital, and a lateral part, entirely formed by the basisphenoid
	161	161	Basal tubera spacing	set far apart, level with or beyond lateral edge of occipital condyle and/or foramen magnum (may be connected by a web of bone or separated by a large notch)	tubera small, directly below condyle and foramen magnum, and separated by a narrow notch
	162	162	Subcondylar recess	absent	present in basioccipital/exoccipital lateral and ventral to occipital condyle
	163	163	Subcondylar recess form	isolated from nervous foramina CNX-CNXII	subcondylar recess and cranial nerves exit together in a deep depression encompassing multiple pneumatic fossae and enclosed by a well-developed rim
	164	164	Exit of mid-cerebral vein	included in trigeminal foramen	vein exits braincase through a separate foramen anterodorsal to the trigeminal foramen
	165	165	Brain proportion	forebrain small and narrow	forebrain significantly enlarged and triangular
	166	166	Anterior tympanic recess in the braincase	absent	present
	167	167	Prootic pneumatic recess	absent	present
	168	168	Form of pneumatic prootic recess	dorsally open fossa on prootic/opisthotic	deep, posterolaterally directed concavity
	169	169	Crista interfenestralis	confluent with lateral surface of prootic and opisthotic	distinctly depressed within middle ear opening
	170	170	Accessory dorsal tympanic recess (dorsal to crista interfenestralis)	absent	present
	171	171	Form of dorsal tympanic recess	small pocket present	extensive with indirect pneumatisation
	172	172	Caudal (posterior) tympanic recess	absent	present
	173	173	Form of caudal tympanic recess	present as opening on anterior surface of paroccipital process	extends into opisthotic posterodorsal to fenestra ovalis, confluent with this fenestra
	174	174	Exoccipitals ventral to posterior pneumatic recess	no lip	form anteriorly projecting, posterodorsally curling, dorsally concave, tablike process
	175	175	Otosphenoidal crest	vertical on basisphenoid and prootic, and does not border an enlarged pneumatic recess	well-developed, crescent-shaped, thin crest forms anterior edge of enlarged pneumatic recess
	176	176	Subotic recess	absent	present
	177	177	Depression (possibly pneumatic) on ventral surface of postorbital process of laterosphenoid	absent	preent
	178	178	Interorbital region in adults	unossified	ossified
	179	179	Prominent endocranial expansion of vertical semicircular canal	absent	present
	180	180	Mandibular foramen	absent or reduced	large	hypertrophied, greater than 50% dentary length
	181	181	Shape of mandibular foramen	oval	subdivided by a spinous rostral process of the surangular
	182	182	Paradental plates of dentary	lack paradental plates	with paradental plates on the medial surface of the tooth row
	183	183	Internal mandibular fenestra	small and slit-like	large and rounded
	184	184	Shape of anterior end of dentary	blunt and unexpanded	dorsoventrally expanded, rounded and slightly upturned	with anteroventral process giving a "squared off" appearance in lateral view
	185	185	Dorsal edge of anterior end of dentary in lateral view	dorsally flat	with dorsally expanded, arcuate eminence
	186	186	Symphyseal region of dentary	broad and straight, paralleling lateral margin	medially recurved
	187	187	Degree of medial recurvature of dentary symphysis	medially recurved slightly	strongly recurved medially
	188	188	Dentary symphyseal fusion	absent	present
	189	189	Dentary anterior end in lateral view	in line with main part of buccal edge	anterior end deflected ventrally
	190	190	Width of dentary symphyseal region	no broader than transverse width of post-symphyseal region	broader than post-symphyseal region
	191	191	Orientation of dentary symphysis in lateral view	vertical to subvertical	projects strongly cranially, oblique with respect to dentary ventral margin
	192	192	Posterior end of dentary	without posterodorsal process dorsal to mandibular fenestra	with dorsal process
	193	193	Form of dentary posterodorsal process	developed only above anterior end of mandibular fenestra	with elongate dorsal process extending over most of fenestra
	194	194	Labial face of dentary	flat	with lateral ridge and inset tooth row
	195	195	Nutrient foramina on external surface of dentary	superficial	descend strongly posteriorly within a deep groove
	196	196	Form of nutrient foraminal groove	thin groove of constant height as it extends posteriorly	posterior end of groove is dorsoventrally expanded
	197	197	Dentary shape in lateral view	with subparallel dorsal and ventral edges	subtriangular in lateral view
	198	198	Form of triangular dentary	low triangular	high triangular
	199	199	Ventral edge of dentary in lateral view	straight or nearly straight	descends strongly posteriorly
	200	200	Dentary paradental groove separating interdental plates from medial wall of dentary	absent	present
	201	201	Pronounced coronoid eminence on the surangular	absent	present
	202	202	Foramen in lateral surface of surangular rostral to mandibular articulation	absent	present
	203	203	Number of surangular foramina	one	two
	204	204	Laterally inclined flange along lateral surface of surangular	absent	present
	205	205	Position of lateral flange along dorsal side of lateral surface of surangular	ventral to dorsal margin	along lateral side of dorsal margin
	206	206	Anterior portion of the surangular	less than half the height of the mandible above the mandibular fenestra	more than half the height of the mandible at the level of the mandibular fenestra
	207	207	Retroarticular process of the mandible	narrow, rod-like	broadened, with groove posteriorly for the attachment of the m. depressor mandibulae
	208	208	Attachment of the m. depressor mandibulae on retroarcticular process of mandible	facing dorsally	facing posterodorsally
	209	209	Retroarticular process	points posteriorly	curves gently posterodorsally
	210	210	Articular	without elongate, slender medial, posteromedial, or mediodorsal process from retroarticular process	with process
	211	211	Angular	exposed almost to end of mandible in lateral view, reaches or almost reaches articular	excluded from posterior end angular suture turns ventrally and meets ventral border of mandible rostral to glenoid
	212	212	Coronoid ossification	absent	present
	213	213	Form of coronoid ossification	large	this slint
	214	214	Splenial	not widely exposed on lateral surface of mandible	exposed as a broad triangle between dentary and angular on lateral surface of mandible
	215	215	Foramen in the ventral part of the splenial (mylohyal foramen)	absent	present
	216	216	Form of mylohyal foramen	completely enclosed in the splenial	opened anteroventrally
	217	217	Posterior end of splenial	straight	forked
	218	218	Articular glenoid fossa	as long as distal end of quadrate	twice or more as long as quadrate surface, allowing anteroposterior movement of mandible
	219	219	Palatal teeth	present	absent
	220	220	Premaxillary teeth	present	absent
	221	221	Number of premaxillary teeth	three	four	five	more than five
	222	222	First premaxillary tooth size	slightly smaller or the same size as 2 and 3	much smaller than 2 and 3	much larger than 2 and 3
	223	223	Second premaxillary tooth	approximately equivalent in size to other premaxillary teeth	markedly larger than third and fourth premaxillary teeth
	224	224	Premaxillary tooth direction	decumbent or ventrally projecting	procumbent
	225	225	Serrations on premaxillary teeth	present	absent
	226	226	In cross section, premaxillary tooth crowns	sub-oval to sub-circular	D-shaped with flat lingual surface
	227	227	Maxillary teeth	present	absent
	228	228	Length of maxillary tooth row	extends posteriorly to approximately half the length of the orbit	ends at the anterior rim of the orbit	completely antorbital, tooth row ends anterior to the vertical strut of the lacrimal	ends below the junction between the maxillary body and the ascending process
	229	229	Number of maxillary teeth	10 to 14	15 to 19	20 or more
	230	230	Maxillary tooth direction	ventrally or posteriorly inclined	procumbent
	231	231	Maxillary and dentary teeth, mesial (anterior) carina	present	absent
	232	232	Mesial (anterior) carina of maxillary and dentary teeth present and	extends to base of crown	terminates ventrally at approximately mid-crown level or more apically
	233	233	Shape of maxillary teeth	labiolingually flattened, apicobasally taller than mesiodistally wide	lanceolate and subsymmetrical (as in therizinosaurs)	simple, conical, incisive crowns (as in Alvarezsaurs)
	234	234	Degree of curvature of maxillary tooth crowns	crowns curve posteriorly as they extend distally	very little curvature or crowns straight
	235	235	Serrations on maxillary and dentary teeth	present	some without serrations anteriorly (except at base in Saurornithoides mongoliensis)	absent
	236	236	Maxillary tooth implantation	separate alveoli	set in an open groove
	237	237	Roots of maxillary and dentary teeth	mediolaterally compressed	circular in cross-section
	238	238	Dentary tooth row	fully toothed	only teeth rostrally	edentulous	fully toothed with short edentulous anterior portion
	239	239	Number of dentary teeth	large, fewer than 25 in dentary	moderate number of small teeth (25-30 in dentary)	relatively small and numerous (more than 30 in dentary)
	240	240	Dentary teeth distribution	homodont	increasing in size anteriorly, becoming more conical in shape	Decreasing in size anteriorly, becoming more densely packed
	241	241	Shape of dentary teeth	labiolingually flattened, apicobasally taller than mesiodistally wide	lanceolate and subsymmetrical (as in therizinosauroids)	simple, conical, incisive crowns (as in Alvarezsaurs)
	242	242	Third dentary alveolus	subequal in size to other alveoli	circular and enlarged relative to other alveoli
	243	243	Dentary tooth implantation	separate alveoli	set in an open groove
	244	244	Dentary tooth direction	dorsally or posteriorly inclined	procumbent (anteriorly inclined)
	245	245	Serrations on maxillary and dentary teeth	simple, denticles convex	distal and often mesial edges of teeth with large, hooked denticles that point toward the tip of the crown
	246	246	Serration size	large	small
	247	247	Constriction between tooth crown and root	absent	present
	248	248	Enamel of tooth crowns	smooth	horizontally wrinkled, especially flanking the serrations
	249	249	Form of enamel wrinkles	bands extending across labial and lingual tooth surfaces	adjacent to carinae but do not extend across labial and lingual tooth surfaces
	250	250	Vertical striations of enamel of tooth crowns	absent	present
	251	251	Axial diapophyses	moderate	reduced or absent
	252	252	Axial parapophyses	prominent or moderate	reduced or absent
	253	253	Axial neural spine	flared transversely and sheet-like	compressed mediolaterally, anteroposteriorly reduced, and rodlike
	254	254	Epipophyses on axis	absent	present
	255	255	Form of axial epipophyses	present as small ridges	strongly pronounced (overhanging the zygapophyses)
	256	256	Pleurocoel in axis	absent	present
	257	257	Number of cervical vertebrae	10	more than 10
	258	258	Pleurocoels in cervical vertebrae	absent	present
	259	259	Number of pleurocoels in cervicals	one	two
	260	260	Arrangement of two foramina in cortical surface of cervical centra	one in anterior half of lateral surface, one in posterior half	both foramina in anterior half
	261	261	Pleurocoels developed as	deep depressions	foramina
	262	262	Interior pneumatic spaces in cervicals	Structure camerate (few chambers)	Structure camellate (many chambers separated by delicate lamellae)
	263	263	Ventral surface of anterior cervicals	Keeled	smooth	ventral depression
	264	264	Posterolateral crests on lateral surfaces of cervical centra	absent	present
	265	265	Anterior cervical centra length	less than twice transverse centrum width	between two and three time transverse width	three to five times transverse width
	266	266	Anterior articular facet of anterior cervical vertebrae	approximately as high as wide or higher	significantly wider than high	wider than high and higher laterally than medially (kidney-shaped), with neural canal emarginating dorsal aspect
	267	267	Anterior cervical centra relative length	level with or shorter than posterior extent of neural arch	centra extending beyond posterior limit of neural arch
	268	268	Articulation surfaces of cervical centra	amphi- to platycoelus	opisthocoelus	heterocoelus
	269	269	Carotid process on posterior cervical centra	absent	present
	270	270	Epipophyses in anterior cervical vertebrae	absent or poorly developed	well-developed
	271	271	Form of well-developed cervical epipophyses	proximal to postzygapophyseal facets	strongly overhanging postzygapophyseal facets
	272	272	Prezygapophyseal-epipophyseal lamina on dorsal surface of neural arch	absent or poorly developed	extending anteriorly from epipophysis as a mediolaterally thin ridge that separates dorsal surface of diapophysis from rest of dorsal neural arch
	273	273	Postzygapophyses of cervical vertebrae 2-4	well-separated, or connected only at the base	medially connected along their entire length by a intrazygapophyseal lamina that is dorsally concave for attachment of the interspinous ligaments
	274	274	Cervical neural spines	anteroposteriorly long	anteroposteriorly short and centered on neural arch, giving arch an "X" shape in dorsal view	extremely short anteroposteriorly, less than 1/3 length of neural arch
	275	275	Cervical neural spine height	dorsoventrally tall, subequal to or exceeding height of neural arch from centrum to base of neural spine	moderate, less than neural arch height	strongly reduced, less than half height of neural arch (not including spine itself)
	276	276	Prezygapophyses in anterior cervicals	transverse distance between prezygapophyses less than width of neural canal	prezygapophyses situated lateral to the neural canal
	277	277	Prezygapophyses in anterior postaxial cervicals	straight	anteroposteriorly convex, flexed ventrally anteriorly
	278	278	Cervical neural arches, posterior surface above neural canal	without mutiple deep fossae	with multiple deep fossae surrounding neural canal
	279	279	Postzygapophyses of posterior cervical vertebrae	diverge only weakly laterally	diverge strongly laterally
	280	280	Pneumaticity of dorsal neural arches	absent to moderate	extreme
	281	281	Hypapophyses in anterior dorsals	absent or poorly developed	pronounced
	282	282	Pleurocoels in dorsal vertebrae	absent	present in anterior dorsals ('pectorals')	present in all dorsals
	283	283	Dorsal centra articular surfaces	amphiplatyan	some opisthocoelous	most opisthocoelous
	284	284	Ventral keel in anterior dorsals	absent or very poorly developed	pronounced
	285	285	Shape of dorsal centra in anterior view	subcircular or oval	significantly wider than high	triangular
	286	286	Dorsal vertebrae, size of neural canal	small, much smaller than posterior articular facet	large, subequal to posterior articular facet
	287	287	Posterior dorsal vertebrae	strongly shortened, centra much shorter than high	relatively short, centra approximately as high as long, or only slightly longer	significantly elongated, much longer than high
	288	288	Posterior dorsal vertebrae, basal webbing of neural spines	absent	present
	289	289	Posterior dorsal vertebrae, orientation of neural spines	vertically or posteriorly	anteriorly
	290	290	Anterior dorsal vertebrae height of prezygadiapophyseal lamina	less than or subequal to height of centrum	hypaxially inflated, height significantly greater than centrum height
	291	291	Dorsal vertebrae neural arches, anterior neural pedicle	without tubercle at base	pronounced tubercle at base
	292	292	Dorsal vertebrae neural arches, posterior neural pedicle	without tubercle at base	pronounced tubercle at base
	293	293	Anterior dorsal vertebrae, anterior and posterior infrazygapophyseal fossae	single	with one or more accessory centrodiapophyseal laminae dividing fossa into multiple chambers
	294	294	Transverse processes of anterior dorsal vertebrae	subhorizontal to vertically inclined	pendant
	295	295	Parapophyseal facets of anterior dorsal vertebrae	moderate in size (less than half height of centrum)	hypertrophied (greater than two thirds centrum height)
	296	296	Hyposphene-hypantrum articulation in dorsal vertebrae	absent	present
	297	297	Step-like ridge lateral to hyposphene running posterodorsally from the dorsal border of the neural canal to the posterior edge of the postzgyapophyses of dorsal vertebrae (visible in lateral view)	absent	present
	298	298	Postzygapophyses of the dorsal vertebrae in posterior view	without lateral flanges	with medial, small, flange-like medial extensions of postzygapophyseal facets
	299	299	Postzygapophyses of dorsal vertebrae	abutting one another above neural canal, opposite hyposphenes meet to form lamina	zygapophyses placed lateral to neural canal and separated by groove for interspinous ligaments, hyposphenes separated
	300	300	Neural spines on posterior dorsal vertebrae in lateral view	rectangular or square	anteroposteriorly expanded distally, fan-shaped
	301	301	Neural spines of dorsal vertebrae in dorsal view	not expanded distally	expanded laterally in dorsal view to form "spine table"
	302	302	Dorsal vertebrae neural arches, spinopostzygapophyseal lamina	grades smoothly into postzygapophyseal dorsal surface or poorly developed	well developed and terminates abruptly on dorsal surface of postzygapophysis
	303	303	Middle dorsal vertebrae, anterior centrodiapophyseal lamina (connects the parapophysis and the diapophysis)	absent or poorly developed	well developed
	304	304	Scars for interspinous ligaments	terminate at apex of neural spine in dorsal vertebrae	terminate below apex of neural spine
	305	305	Neural spines of posterior dorsals	broadly rectangular and approximately as dorsoventrally high as anteroposteriorly long	high rectangular, significantly dorsoventrally higher than anteroposteriorly long
	306	306	Hook-like extension on anterior end of dorsal neural spines in lateral view	absent	present (with associated depression immediately caudal to the projection for spinous ligament attachment)
	307	307	Parapophyses of posterior dorsal vertebrae	flush with neural arch	distinctly projected on pedicels
	308	308	Parapophyses in posteriormost dorsals	on same level as transverse process	distinctly below transverse process
	309	309	Transverse processes of anterior dorsal vertebrae	proximodistally long and anteroposteriorly thin	proximodistally short, anteroposteriorly wide
	310	310	Notarium of dorsal vertebrae	absent	present
	311	311	Number of sacral vertebrae	two	three	four	five	six	seven	eight	nine or more
	312	312	Pleurocoels in centra of sacral vertebrae	absent	present on anterior sacrals only	present on all sacrals
	313	313	Anteriormost sacral centrum, ventral surface	rounded, convex	mediolaterally constricted and forms a keel
	314	314	Ventral surface of posterior sacral centra	gently rounded, convex	flattened ventrally, sometimes with shallow sulcus	centrum strongly constricted transversely, ventral surface keeled
	315	315	Transverse dimensions of mid-sacral centra relative to other sacral centra	subequal	mediolaterally narrower	mediolaterally wider
	316	316	Sacral vertebrae	with unfused zygapophyses	with fused zygapophyses forming a sinuous ridge in dorsal view
	317	317	Last sacral centrum	with flat posterior articulation surface	convex articulation surface
	318	318	Fenestrae between neural spines of sacral vertebrae	present	absent
	319	319	Sacral ribs	slender and well-separated	forming a more or less continuous sheet in ventral or dorsal view	very massive and strongly expanded
	320	320	Sacral neural arch pneumaticity	absent to moderate	extreme
	321	321	Number of caudal vertebrae	more than 40	25-40	fewer than 25
	322	322	Pygostyle	absent	present, centra of distal caudal vertebrae fused
	323	323	Pleurocoels in centra of anterior caudal vertebrae	absent	present
	324	324	Caudal centra	amphiplatyan	procoelus
	325	325	Shape of anterior caudal centra in cross section	oval	subrectangular and box-like	laterally compressed with a ventral keel
	326	326	Ventral surface of anterior caudals	rounded	with a distinct keel sometimes bearing a narrow, shallow groove on its midline	grooved
	327	327	Relative length of distal caudal centra	significantly elongated in relation to centrum height	not elongated in relation to centrum height
	328	328	Caudal vertebrae	with distinct transition point, from shorter centra with long transverse processes proximally to longer centra with small or no transverse processes distally	homogeneous in shape, with no transition point
	329	329	Position of transition point	distal to the tenth caudal vertebra	between the 7th and 10th caudal vertebrae	proximal to the 7th caudal vertebra
	330	330	Location of transverse processes of proximal caudals	centrally positioned on centrum	anteriorly displaced
	331	331	Centrodiapophyseal laminae of anterior caudal vertebrae	weak	prominent, as well developed as those of dorsal vertebrae
	332	332	Neural spines on distal caudals	form a low ridge	spine absent	midline sulcus in center of the neural arch
	333	333	Neural spines of caudal vertebrae	simple, undivided	separated into anterior and posterior alae throughout much of caudal sequence
	334	334	Neural spines of mid-caudals	rod-like and posteriorly inclined	rod-like and vertical	subrectangular and sheet-like
	335	335	Prezygapophyses of distal caudal vertebrae	between 1/3 and whole centrum length	with extremely long extensions of the prezygapophyses (up to 10 vertebral segments in some taxa)	strongly reduced as in Archaeopteryx lithographica
	336	336	Anterior margin of neural spines of anterior mid-caudal vertebrae	straight	with distinct kink, dorsal part of anterior margin more strongly inclined posteriorly than ventral part
	337	337	Long, hair-like cervical ribs	absent	present
	338	338	Shaft of cervical ribs	slender and longer than vertebra to which they articulate	broad and shorter than vertebra
	339	339	Posterior cervical ribs and centra	separate	fused
	340	340	Ossified uncinate processes	absent	present
	341	341	Ossified sternal ribs	absent	present
	342	342	Lateral gastral segment	shorter than medial one in each arch	distal segment longer than proximal segment
	343	343	Cranial process at base of chevrons	absent	present
	344	344	Proximal surface of chevrons	distinct transverse ridge dividing surface into anterior and posterior facets	no ridge, low mounds may be present laterally
	345	345	Proximal end of chevrons of proximal caudals	short anteroposteriorly, shaft cylindrical	proximal end elongate anteroposteriorly, flattened and plate-like
	346	346	Mid-caudal chevrons	rod-like or only slightly expanded ventrally	L-shaped
	347	347	Distal chevrons	rod-like or L-shaped	skid-like
	348	348	Distal caudal chevrons	simple	anteriorly bifurcate	bifurcate at both ends
	349	349	Ossified sternal plates	separate in adults	fused
	350	350	Sternum	without distinct lateral xiphoid process posterior to costal margin	with lateral xiphoid process
	351	351	Ventral keel on sternum	absent	present
	352	352	Midline groove on sternal keel	absent	present
	353	353	Anterior edge of sternum	grooved for reception of coracoids	without grooves
	354	354	Articular facet of coracoid on sternum (conditions may be determined by the articular facet on coracoid in taxa without ossified sternum	anterolateral or more lateral than anterior	almost anterior
	355	355	Furcula	absent	present
	356	356	Furcula shape	v-shaped	u-shaped, with bowed epicleidea
	357	357	Hypocleidium on furcula	absent	present
	358	358	Coracoid in lateral view	subcircular, with low ventral blade and no or small posterior process	shallow ventral blade with elongate posterior process	subquadrangular with extensive ventral blade	strut-like, very tall ventral blade with little or no posterior process
	359	359	Posterior edge of coracoid	not or shallowly indented below glenoid	posterior edge of coracoid deeply notched just ventral to glenoid, glenoid lip everted
	360	360	External surface of coracoid ventral to glenoid fossa and along dorsal margin of posterventral blade	unexpanded	expanded, forms triangular subglenoid fossa bounded laterally by coracoid tuber
	361	361	Coracoid tubercle	absent	weakly developed, only a low structure	strongly developed
	362	362	Coracoid tubercle form	anteroposteriorly short, mound-like	anteroposteriorly elongated, ridge-like
	363	363	A lateral ridge extending along of margin lateral on the coracoid (modified for clarity)	absent	present, strongly developed	present, poorly developed
	364	364	Coracoid, ventral half of lateral surface	bone smooth or only lightly textured	cortical bone surface rugose and heavily textured
	365	365	Coracoid, anterior view	dorsal and ventral portions coplanar or subcoplanar	ventral portion directed ventromedially at obtuse angle to dorsal portion
	366	366	Coracoid foramen	present	absent
	367	367	Scapula shape	short and broad (ratio length/minimal height of shaft <9)	slender and elongate (ratio >10)
	368	368	Scapulocoracoid junction anterior surface	indented or notched between the scapular acromial process and the coracoid suture	smoothly curved and uninterrupted across the contact between the scapula and coracoid
	369	369	Acromion margin of scapula	continuous with blade	anterior edge enlarged and projects anteriorly at approximately a right angle
	370	370	Notch on posterior margin of scapular blade immediately dorsal to glenoid lip	absent	present, associated with a small posterior protuberance	present, but not associated with a small posterior protuberance
	371	371	Posterior surface of scapular blade distal to glenoid buttress	without deep groove	with deep groove
	372	372	Flange on supraglenoid buttress on scapula	absent	present
	373	373	Tubercle on posterior surface of scapula dorsal to glenoid	absent	present
	374	374	Distal end of scapula	expanded	not expanded
	375	375	Glenoid fossa	faces posteriorly or posterolaterally	faces laterally
	376	376	Scapula and coracoid	separate	fused into scapulocoracoid
	377	377	Scapula and coracoid orientation	continuous arc in posterior and anterior views	coracoid inflected medially, scapulocoracoid L shaped in anterior or posterior view
	378	378	Scapula length	longer than humerus	shorter than humerus
	379	379	Deep fossa on anterior side of lateral surface of proximal end of scapula immediately dorsal to scapulocoracoid junction	absent	present
	380	380	Deltopectoral crest length	less than one quarter humeral length	approximately one third humeral length	greater than one half humeral length
	381	381	Deltopectoral crest	large and distinct, proximal end of humerus quadrangular in anterior view	less pronounced, forming an arc rather than being quadrangular	very weakly developed, proximal end of humerus with rounded edges	extremely long (as in Shuvuuia and Mononykus)
	382	382	Deltopectoral crest orientation	longitudinal	oblique distolaterally and distal end of crest oriented laterally rather than anteriorly from the humeral shaft
	383	383	Lateral surface of distal end of deltopectoral crest	smooth	with distinct muscle scar near lateral edge along distal end of crest for insertion of biceps muscle
	384	384	Ratio femur/humerus	more than 2.5	between 1.2 and 2.2	less than 1
	385	385	Outline of proximal articular facet of humerus	broadly oval (more than twice as broad transversely than anteroposteriorly)	distinctly rounded, often globular (less than twice as broad anteroposteriorly than transversely)
	386	386	Internal tuberosity of humerus	small and confluent with humeral head	offset from humeral head by distinct notch, often projects proximally above humeral head	hypertrophied but not distinct from humeral head (as in Suchomimus)
	387	387	Shape of internal tuberosity on humerus in anterior view	triangular, often rounded	rectangular
	388	388	Humerus in lateral view	sigmoidal	straight
	389	389	Transverse width of distal humerus	greater than 2.7 times shaft width	between 2 and 2.5 times humeral shaft width	less than twice shaft width
	390	390	Ectepicondyle of humerus (lateral epicondyle)	small, often rectangular and does not form articular surface	large, rounded and forms articular surface
	391	391	Ectepicondyle of humerus	confluent with humeral distal end	set off from humeral distal end by a distinct notch
	392	392	Entepicondyle of humerus (medial epicondyle)	absent or small and tabular	large, projects medially from ulnar condyle as a distinct process and is distally separated from ulnar condyle by a groove
	393	393	Distal humeral condyles	primarily developed on distal end of humerus, but may also have some articular surface extending to anterior edge	limited to anterior surface, condylar surfaces not present on distal end
	394	394	Ulnar shaft	straight	bowed
	395	395	Olecranon process of ulna	absent or weakly developed	well-developed	hypertrophied
	396	396	Shape of olecranon process	transversely broad	mediolaterally thin, blade-like
	397	397	Crest extending along posterior surface of ulnar shaft from olecranon process	absent	present
	398	398	Proximal surface of ulna	single continuous articular facet	divided into two distinct fossae
	399	399	Proximal end of the ulna in proximal view	without extensive coronoid process and radial process on radial side of proximal end (without extensive coronoid process on radial side of proximal end)	coronoid and radial processes large (coronoid process large, extends at right angle to olecranon)
	400	400	Distal articular surface of ulna	flat	convex, semilunate surface
	401	401	Distal condyle articular surface of ulna	unexpanded or spatulate, articular surface limited to distal end	bulbous, trochlear articular surface extends onto dorsal surface of ulna
	402	402	Radius length	more than half the length of humerus	less than half the length of humerus
	403	403	Radial shaft	straight	bowed laterally
	404	404	Radius and ulna	well-separated	with distinct adherence or syndesmosis distally
	405	405	Ossified carpals	absent	present
	406	406	Lateral proximal carpal (ulnare?)	quadrangular	triangular in proximal view
	407	407	Trochlea on the proximal surface of distal carpal 1	absent	present
	408	408	Two distal carpals	in contact with metacarpals, one covering the base of Mc I (and perhaps contacting Mc II), the other covering the base of Mc II	two distal carpals not present, single distal carpal capping Mc I and II
	409	409	Distal carpals	not fused to metacarpals	fused to metacarpals, forming carpometacarpus
	410	410	Rectangular buttress on ventrolateral surface of proximal end of Mc I	absent	present
	411	411	Length of Mc I	approximately half the length of Mc II	subequal in length to Mc II
	412	412	Shape of Mc I	significantly longer than broad	very stout, approximately as long as broad
	413	413	Contact between Mc I and Mc II	metacarpals contact each other at their bases only	Mc I closely appressed to Mc II, at least the proximal half of McI flattened
	414	414	Medial tab on proximal end of Mc I	absent or poorly developed	well-developed
	415	415	Proximomedial tab projects	mostly medially, does not extend proximally beyond proximal articular surface	far proximally, well beyond proximal articular surface
	416	416	Distal end of Mc I	condyles more or less symmetrical	condyles strongly asymmetrical, the medial condyle being positioned more proximally than the lateral
	417	417	Distal articular end of metacarpal I	ginglymoid	rounded and smooth
	418	418	Distal condyles of Mc I	with collateral ligament fossae	collateral ligament fossae absent
	419	419	Medial side of Mc II	expanded proximally	not expanded
	420	420	Shaft of Mc II	straight	curved, medial surface is concave, lateral surface is bowed	curved, medial surface is convex, lateral surface is concave
	421	421	Distal articular end of McII	ginglymoid	without ginglymus
	422	422	Shaft of Mc III	subequal in width to Mc II	considerably more slender than Mc II (less than 70% of the width of Mc II)
	423	423	Proximal articular end of Mc III	expanded and similar in width to Mc I and II	not expanded, very slender when compared to Mc I and II
	424	424	Proximal articular surface of Mc III	flat or slightly convex	deeply concave and cuplike
	425	425	Length of Mc III	much longer than Mc I	subequal in length to Mc I	much shorter than Mc I
	426	426	Proximal outline of Mc III	subrectangular	triangular, apex dorsal
	427	427	Shaft of Mc III	straight	bowed laterally
	428	428	Extensor pits on the dorsal surface of the distal end of metacarpals	absent or poorly developed	deep, well-developed
	429	429	Number of manual digits with one or more phalanges	five	four	three	two
	430	430	Number of metacarpals	five	four	three
	432	431	Lateral and medial surfaces of phalanx I-1	face predominantly medially and laterally, either flat or convex	face dorsolaterally and dorsomedially and are shallowly concave
	433	432	Flexor surface of manual phalanx I-1	convex or flat	concave, 'axial furrow' along proximodistal axis
	434	433	Shaft diameter of phalanx I-1	less than shaft diameter of radius	greater than shaft diameter of radius
	435	434	Proximodistal length of phalanx I-1/length of Mc I	1 or less	between 1 and 1.5	more than 1.5
	436	435	Penultimate phalanx of the second finger	shorter than first phalanx	longer than first phalanx
	437	436	Penultimate phalanx of the third finger	as long as, or shorter than, more proximal phalanges	longer than each of the more proximal phalanges	longer than both proximal phalanges taken together
	438	437	Length of third manual digit	longer than second finger	shorter than or equal in length to second finger
	439	438	Proximal articular surface of manual ungual I-2	dorsoventrally much taller than mediolaterally wide	mediolaterally as broad as tall
	440	439	Unguals on all manual digits	generally similar in size	digit I bearing large ungual and unguals of other digits distinctly smaller
	441	440	Transverse ridge immediately dorsal to the articulating surface of unguals	absent	present
	442	441	Flexor tubercle placement	proximal	distal	absent
	443	442	Curvature of ventral surface manual ungual I	strongly curved	weakly curved	straight
	444	443	Curvature of ventral surface of manual unguals II and III	strongly curved	weakly curved	straight
	445	444	Flexor tubercle size	large (> 1/3 articular facet height)	small (< 1/3 articular facet height)
	446	445	Lateral grooves of manual ungual I-2 in ventral view	unenclosed	proximal end of grooves partially enclosed by lateral notches	proximal end of grooves passes through foramena on ventral surface of ungual
	447	446	Fusion of pelvic elements in adults	absent	present
	448	447	Ilium	brachyiliac	dolichoiliac
	449	448	Ilium pneumaticity	little or none	large external pneumatic foramina and internal spaces
	450	449	Dorsal margin of ilium	subhorizontal or gently inclined relative to axis of pubic and ischial contact	rises steeply as it extends anteriorly, at least 30 degree angle from the axis of the pubic and ischial contact
	451	450	Ventral edge of anterior ala of ilium	straight or gently curved	ventral edge hooked anteriorly
	452	451	Form of hook of preacetabular ala of ilium	weak	strong
	453	452	Preacetabular part of ilium	significantly shorter than postacetabular part	subequal in length to postacetabular part	significantly longer than postacetabular process
	454	453	Anterior rim of ilium	shallowly convex or straight	strongly convex or pointed anteriorly
	455	454	Dorsally-positioned, anteriorly-concave notch on anterior rim of ilium	absent	present
	456	455	Preacetabular part of ilium (height)	approximately as high as postacetabular part (excluding the ventral expansion)	significantly higher than postacetabular part	significantly lower than the postacetabular part
	457	456	Cuppedicus fossa	absent	present
	458	457	Form of cuppedicus fossa	deep, ventrally concave	fossa shallow or flat, with no lateral overhang
	459	458	Cuppedicus fossa position	ridge bounding fossa terminates rostral to acetabulum or curves ventrally onto anterior end of pubic peduncle	rim extends far posteriorly and is confluent or almost confluent with acetabular rim
	460	459	Preacetabular portion of ilium	parasagittal	moderately laterally flaring
	461	460	Brevis fossa shape	shelf-like, narrow with subparallel margins	deeply concave, expanded posteriorly with lateral overhang
	462	461	Brevis fossa lateral view	Poorly developed adjacent to ischial peduncle, without lateral overhang and medial edge of the brevis fossa is visible	well developed fossa along full length of postacetabular blade, lateral overhang extends along full length of fossa, medial edge of brevis fossa covered in lateral view
	463	462	Medial brevis shelf	strongly developed, projects medially	low ridge on medial surface of postacetabular ala
	464	463	Shape of postacetabular ala of ilium in lateral view	squared	acuminate
	465	464	Postacetabular ala of ilium in lateral view	ventral edge flat	ventral edge concave	ventral edge concave and distal end extends ventrally below level of the ventral margin of the ischial peduncle
	466	465	Articulation of iliac blades with sacrum	vertical, well-separated above sacrum	strongly inclined mediodorsally, almost contacting each other or sacral neural spines at midline
	467	466	Vertical ridge on iliac blade above acetabulum	absent	low ridge with associated foramina	well-developed
	468	467	Shape of pubic peduncle of ilium	transversely broad and roughly triangular in outline	anteroposteriorly elongated and narrow	reduced and knob-like
	469	468	Iliac pubic peduncle length relative to iliac ischial peduncle	significantly longer than ischial peduncle, ischial peduncle tapering ventrally and without clearly defined articular facet	subequal in length to ischial peduncle	anteroposteriorly shorter than the ischial peduncle
	470	469	Articulation facet of pubic peduncle of ilium	facing more ventrally than anteriorly, and without a pronounced kink	with pronounced kink and anterior part facing almost entirely anteriorly
	471	470	Anterior margin of pubic peduncle	straight or convex	concave
	472	471	Supraacetabular crest	absent	present
	473	472	Form of supraacetabular crest	forms hood over femoral head	reduced, not forming hood
	474	473	Antitrochanter posterior to acetabulum	absent or poorly developed	prominent
	475	474	Postacetabular blades of ilia in dorsal view	parallel	diverge posteriorly
	476	475	Tuber along dorsal edge of ilium, dorsal or slightly posterior to acetabulum	absent	present
	477	476	Dorsal margin of postacetabular ala in lateral view	convex or straight	concave, brevis shelf extends caudal to lateral ilium making it appear concave in lateral view
	478	477	Caudal end of postacetabular ala in dorsal view	rounded or squared in dorsal view	lobate, with brevis shelf extending caudally beyond caudal terminus of the postacetabular ala
	479	478	Ilium and ischium articulation	flat or slightly concavo-convex	with process projecting into socket in ischium
	480	479	Pubic orientation	propubic	vertical	moderately posteriorly oriented	opisthopubic
	481	480	Prepubic tubercle on proximal end of pubis anterior to acetabular portion	absent	present
	482	481	Strongly expanded pubic boot	absent	present
	483	482	Pubic boot projects	anteriorly and posteriorly	with little or no anterior process	only expanded anteriorly
	484	483	Ratio length of pubic boot to length of pubic shaft	less than 0.3	more than 0.5
	485	484	Pubic boot outline, distal view	triangular	narrow, with subparallel margins
	486	485	Pubic apron	present	absent
	487	486	Form of pubic apron	extends medially from middle of cylindrical pubic shaft	shelf extends medially from anterior edge of anteroposteriorly flattened shaft
	488	487	Pubic apron	about half of pubic shaft length	less than 1/3 of shaft length
	489	488	Pubic apron	completely closed	with medial opening distally above the pubic boot
	490	489	Pubic obturator foramen	present	absent
	491	490	Form of pubic obturator foramen	completely enclosed	open ventrally (obturator notch)
	492	491	Pubic fenestra below obturator foramen	absent	present
	493	492	Pubic shafts in lateral view	straight	anteriorly convex	anteriorly concave
	494	493	Lateral face of pubic shafts	smooth	with prominent lateral tubercle about halfway down the shaft
	495	494	Length of Ischium	more than two-thirds pubis length	two thirds or less of pubic length
	496	495	Obturator process of ischium	absent	present
	497	496	Position of obturator process	proximal in position	located near middle of ischiadic shaft	located at distal end of ischium
	498	497	Ischial shaft	Rodlike	anteroposteriorly wide and plate like
	499	498	Lateral blade of ischium	flat or laterally convex	laterally concave	with longitudinal ridge subdividing lateral surface into anterior (including obturator process) and posterior parts
	500	499	Ischium, lateral view	straight	distally curved anteriorly	distally curved posteriorly
	501	500	Ischium, anterior view	straight	laterally convex	twisted at midshaft and with flexure of obturator process toward midline so that distal end is horizontal	laterally concave
	502	501	Contact of obturator process of ischium	does not contact pubis	contacts pubis
	503	502	Ventral notch at distal edge of ischial obturator process	absent, grades smoothly into ischial shafts	present
	504	503	Obturator process on ischium	confluent with pubic peduncle	offset from pubic peduncle by a distinct notch
	505	504	Morphology of offset triangular obturator process of ischium	wide base along ischiac shaft, rostral process short	narrow base, rostral process elongate
	506	505	Distal end of ischium	strongly expanded, forming ischial "boot"	slightly expanded	tapering
	507	506	Distal ends of ischia	form symphysis	approach one another but do not form symphysis	widely separated
	508	507	Distally placed process on caudal margin of ischium	absent	present
	509	508	Tubercle on anterior edge of ischium	absent	present
	510	509	Posterior process (ischial tuberosity) on posteroproximal part of ischium	absent	well-developed
	511	510	Form of posteroproximal ischial process (ischial tuberosity)	small, tablike	large, proximodorsally hooked and separated from the iliac peduncle by a notch
	512	511	Semicircular scar on posterior part of the proximal end of the ischium	absent	present
	513	512	Femoral length	longer than tibia	shorter than tibia
	514	513	Femoral head	without fovea capitalis	circular fovea present in center of medial surface of head
	515	514	Oblique ligament groove on the posterior surface of femoral head	absent or very shallow	deep, bound medially by a well-developed posterior lip
	516	515	Femoral head and greater trochanter	confluent with greater trochanter	separated from greater trochanter by a distinct cleft
	517	516	Femoral head direction anteroposterior	directed anteromedially	directed strictly medially
	518	517	Femoral head direction dorsoventral	ventromedial	horizontal	dorsomedial
	519	518	Greater trochanter	anteroposteriorly narrow and narrowing from medial to lateral	anteroposteriorly expanded, forming a trochanteric crest
	520	519	Lesser trochanter	separated from greater trochanter by a deep cleft	trochanters separated by small groove	completely fused (or absent) to form crista trochanteris
	521	520	Lesser trochanter shape	alariform	cylindrical in cross section	very short and ridge-like
	522	521	Proximal extent of lesser trochanter	at distal end of femoral head	more proximally placed, but distal to greater trochanter	as proximal or more proximal than greater trochanter
	523	522	Accessory trochanteric crest on distal end of lesser trochanter	absent	present
	524	523	Posterolateral trochanter	absent or represented only by rugose area	posterior trochanter distinctly raised from shaft, mound-like
	525	524	Fourth trochanter on femur	present	absent
	526	525	Broad groove on extensor surface of distal femur	absent or poorly developed	well developed
	527	526	Femoral medial epicondyle (medial distal crest, expanded medial lamella)	stout ridge or absent	flange like, medially extensive
	528	527	Popliteal fossa on distal end of femur	open distally	closed off distally by contact between distal condyles
	529	528	Infrapopliteal ridge present posteriorly between medial condyle and crista tibiofibularis	absent	present
	530	529	Distal end of femur	anteroposteriorly broad and distally flattened	less broad and well rounded
	531	530	Lateral femoral distal condyle	distally rounded	distally conical
	532	531	Distal projection of lateral femoral distal condyle	approximately the same level as the medial condyle	distinctly further than medial condyle and distal surface of medial condyle is flattened
	533	532	Anteroposterior length of proximal end of tibia in proximal view	exceeds mediolateral width	less than mediolateral width
	534	533	Cnemial crest proximal projection	approximately at the same level as posterior condyles	projects strongly proximal to posterior condyles
	535	534	Anteroposterior length of cnemial crest	prominent but not expanded	anteroposteriorly expanded
	536	535	Accessory ridge on lateral surface cnemial crest	absent	present
	537	536	Medial cnemial crest and lateral cnemial crest(also called the cranial cnemial crest in birds)	absent, only one cnemial crest	present, two cnemial crests
	538	537	Fibular condyle on proximal end of tibia	confluent with cnemial crest anteriorly in proximal view	strongly offset from cnemial crest
	539	538	Medial proximal condyle on tibia	round in proximal view	arcuate and posteriorly angular in proximal view
	540	539	Posterior cleft between medial part of the proximal end of the tibia and fibular condyle	absent	present
	541	540	Fibular crest (ridge on lateral side of tibia for connection with fibula)	absent	present
	542	541	Form of fibular crest	extending from proximal articular surface distally	clearly separated from proximal articular surface
	543	542	Shape of fibular crest	quadrangular	low and rounded
	544	543	Fibular crest distal extension	proximally positioned	extends to midshaft of tibia
	545	544	Fibular crest length	short, less than one fifth tibial length	long, between one quarter and one third tibial length
	546	545	Bracing for ascending process of astragalus on anterior side of distal tibia	distinct 'step' running obliquely from mediodistal to lateroproximal	anterior side of tibia flat	Step-like ridge running proximodistally rather than obliquely
	547	546	Fibula	reaches proximal tarsals	short, tapering distally, and not in contact with proximal tarsals
	548	547	Lateral surface of proximal fibula	shallow longitudinal trough situated posteriorly	trough absent or weak groove present, surface convex
	549	548	Proximal fibular margin	subhorizontal	cranial portion extends proximally beyond level of posterior portion
	550	549	Fibular proximal dimensions in proximal view	anterior portion subequal to posterior portion in mediolateral width	anterior portion mediolaterally wider than posterior portion
	551	550	Insertion of m. iliofibularis on fibular shaft	not especially marked	present as a well-developed anterolateral tubercle
	552	551	Position of insertion of m. iliofibularis on fibular shaft	proximal	midshaft
	553	552	Ridge on medial side of proximal end of fibula, that runs anterodistally from the posteroproximal end	absent	present
	554	553	Medial surface of proximal end of fibula	concave along long axis	flat
	555	554	Deep oval fossa on medial surface of fibula near proximal end	absent	present
	556	555	Astragalus and Calcaneum	condyles indistinct or poorly separated	distinct condyles separated by prominent vertical tendinal groove on anterior surface
	557	556	Astragalus and calcaneum	separate from tibia	fused to each other and to the tibia in late ontogeny
	558	557	Fibular facet on astragalus	large and facing partially proximally	reduced and facing laterally or absent
	559	558	Height of ascending process of the astragalus	lower than astragalar body	higher than astragalar body	more than twice the height of astragalar body
	560	559	Shape of ascending process of the astragalus	broad, covering most of anterior surface of distal end of tibia	narrow, covering only lateral half of anterior surface of tibia
	561	560	Notch on medial edge of ascending process of the astragalus	absent	present
	562	561	Fossa on anterior surface of mesial base of ascending process of astragalus, sometimes bearing accessory fenestrations	absent	present
	563	562	Ascending process of astragalus and astragalar body	confluent or only slightly offset from astragalar body	offset from astragalar body by a pronounced groove
	564	563	Astragalar condyles	almost entirely below tibia and face distally	significantly expanded proximally on anterior side of tibia and face anterodistally
	565	564	Horizontal groove across astragalar condyles anteriorly	absent	present
	566	565	Calcaneum	without facet for tibia	well-developed facet for tibia present
	567	566	Distal tarsals	separate, not fused to metatarsals	form metatarsal cap with intercondylar prominence that fuses to metatarsal early in postnatal ontogeny
	568	567	Metatarsals coossification	not co-ossified	coossified
	569	568	Shafts of metatarsals II-IV	not closely appressed beyond proximal half of metatarsus	closely appressed throughout most of metatarsus, adjacent surfaces flattened for contact
	570	569	Maximum length of metatarsals	greater than 50% tibia length	less than 50% tibia length
	571	570	Metatarsal I	present	absent
	572	571	Metatarsal I	attenuates proximally ,without proximal articulating surface	proximal end of Mt I similar to that of Mt II-IV
	573	572	Metatarsal I	contacts the ankle joint	does not contact the ankle joint
	574	573	Position of distally-placed Mt I	reduced, elongated and splint-like, articulates in the middle of the medial surface of Mt II	broadly triangular and attached to the distal quarter of Mt II
	575	574	Metatarsal II proximal end of flexor surface	flat or small tab present	large quadrangular flange present
	576	575	Distal end of metatarsal II	smooth, not ginglymoid	with developed ginglymus
	577	576	Tuber along extensor surface of MtII	absent	present
	578	577	Posteromedial margin MtII diaphysis	well-developed flange absent or area rugose	with flange projecting caudally or medially
	579	578	Distal end of metatarsal III	smooth, not ginglymoid	with developed ginglymus
	580	579	Metatarsal III	subequal in width to Mt II and IV proximally	pinched between II and IV and not visible in anterior view proximally	does not reach the proximal end of the metatarsus	mediolaterally much wider than either II or IV
	581	580	Metatarsal III shape of proximal end	rectangular, medial and lateral surfaces pinched	hourglass-shaped, medial and or lateral surface(s) concave
	582	581	Medial side of anterior surface of distal end of MtIII	unexpanded	expanded
	583	582	Metatarsal III shape of shaft in cross section	rectangular	wedge-shaped, plantar surface pinched
	584	583	Shaft of MT IV	round or thicker dorsoventrally than wide in cross section	shaft of Mt IV mediolaterally widened and flat in cross section
	585	584	Length of MtIV	subequal to Mt II	markedly longer than Mt II
	586	585	Posterolateral margin of MtIV diaphysis	well-developed flange absent or area rugose	with flange projecting caudally or laterally
	587	586	Metatarsal V	with rounded distal articular facet	strongly reduced and lacking distal articular facet	short, without articular surface, transversely flattened and bowed anteriorly distally
	588	587	Pedal digit IV	significantly shorter than III and subequal in length to II, foot is symmetrical	significantly longer than II and only slightly shorter than III, foot is asymmetrical
	589	588	Extensor ligament pits on dorsal surface of phalanges of pedal digit IV	shallow, extensor ridges not sharp	deep and extensive proximally, corresponding extensor ridges sharply defined in dorsal view
	590	589	Pedal phalanges of digit IV	anteroposteriorly short, with proximal and distal articular surfaces very close together, particularly in distal elements	anteroposteriorly long, proximal and distal articular surfaces well-separated
	591	590	Shape of ventral surface of pedal unguals	ventrally concave in lateral view	straight in lateral view
	592	591	Ungual and penultimate phalanx of pedal digit II	similar to those of III	highly modified for extreme hyperextension, ungual more strongly curved and about 50% larger than that of III
	593	592	Ventral surface of pedal unguals	without a flexor fossa, ventral surface of proximal end convex	with a pronounced flexor fossa on ventral surface of proximal end
	594	593	Form of flexor fossa on pedal unguals	without development of flexor tubercle	small flexor tubercle present within flexor fossa
			News characters
Cau, 2020	312	594	Manual digit I (PI-1 + PI-2), proximodistal length relative to manual digit II (PII-1 + PII-2 + PII-3):	longer	shorter
	664	595	Manual ungual I, proximodistal length:	less than 2/5 of the proximodistal length of the humerus.	more than 2/5 of the proximodistal length of the humerus.
	607	596	Manual digit I, proximodistal length (sum of the lengths of Mc I and manual phalanges PI-1 and PI-2):	not less than the proximodistal length of Mc II	less than the proximodistal length of Mc II
	313	597	Manual phalanx PI-1, proximodistal length:	less than 5 times the mediolateral width at midshaft of the same phalanx	more than 5 times the mediolateral width at midshaft of the same phalanx
	796	598	Manual phalanx PI-1, proximodistal length:	subequal to or less than the length of manual phalanx P1-II	more than the length of manual phalanx P1-II
	1321	599	Manual phalanx PI-1, distal end, mediolateral axis, clockwise torsion relative to the proximal surface, angle:	less than 30°	more than 30°
	305	600	Manual phalanx PI-1, lateral surface, proximodorsal process, development:	poorly developed	pronounced
	523	601	Paired flexor processes on proximal ventral surfaces of phalanx PI-1	absent	present
New		602	Paired flexor processes on proximal ventral surfaces of phalanx PI-1, longitudinal extension with respect to the length of the phalanx I-1:	subequal to or less than 20%	21%-44%	more than 45%
New		603	Paired flexor processes on proximal ventral surfaces of phalanx PI-1, dorsoventral extension with respect to the dorsoventral height of phalanx I-1:	poorly developed	25%-45	higher than the dorsoventral height of phalanx I-1
Cau, 2020	1524	604	Manual ungual I, collateral groove, confluence with ventral surface:	absent	present
	306	605	Manual phalanx P1-I, ventrodistal (flexor) fossa:	absent or shallow	present and deep
	1598	606	Manual phalanx P1-I, shape in proximal view:	triangular, broadest ventrally	quadrangular, dorsal surface as wide or wider than ventral
	309	607	Manual ungual I, proximodistal length (the proximodistal length of the unguals is defined as the length of the segment connecting the proximodorsal border and the distal tip, in lateral view):	less than manual phalanx P1-I length	more than manual phalanx P1-I length
	783	608	Manual ungual I, dorsal margin, high arching over dorsal extremity of proximal articular facet:	absent	present
	749	609	Manual ungual I, transversely expanded proximodorsal lip:	absent	present
	1313	610	Manual digit II, phalanges, number:	3	2 or less
	314	611	Manual digit II (PII-1 + PII-2 + PII-3), proximodistal length:	less than 4/5 of proximodistal length of the humerus	more than 4/5 of proximodistal length of the humerus
	726	612	Manual phalanx PII-1, proximodistal length:	less than 5/2 of the mediolateral width at mid-shaft of the same phalanx	more than 5/2 of the mediolateral width at mid-shaft of the same phalanx
	900	613	Manual phalanx PII-1, shaft, strong dorsoventral compression compared to other proximal phalanges:	absent	present
	315	614	Manual phalanx PII-1, lateral shelf:	absent	present
	666	615	Manual phalax PII-2, length:	longer than Mc II	not longer than Mc II
	317	616	Manual ungual II, proximodistal length:	less than 3/5 of manual phalanx P2-II	longer than 3/5 of manual phalanx P2-II
	550	617	Manual ungual II, size compared to manual ungual I:	not larger	larger
	784	618	Manual ungual II, dorsal margin, high arching over dorsal extremity of proximal articular facet:	absent	present
	1715-Modified	619	Manual digit 3, non-ungual phalanges, number:	equal or more to three	less than three
	1729	620	Manual phalanx PIII-1, length:	less than mc III	more than mc III
	292	621	Manual phalanx PIII-1, length:	more than 3/5 of the proximodistal length of manual phalanx P1-II	less than 3/5 of the proximodistal length of manual phalanx P1-II
	1443	622	Manual phalanges PIII-1 and PIII-2, relationships:	distinct	fused
	327	623	Manual phalanx PIII-2, proximoventral heel:	absent	present
	328	624	Manual phalanx PIII-3, proximodistal length:	subequal to or less than the sum of the preceding phalanges	longer than the sum of the preceding phalanges
	620	625	Manual ungual III:	present	absent
	326	626	Manual ungual III, proximodistal length:	longer than 3/4 of manual ungual II	less than 3/4 of manual ungual II
	641	627	Manual phalanges, ligament pits, development:	strongly developed	weakly developed
	1089	628	Manual non-ungual phalanges, distal surfaces, development:	well-defined condyles	flattened
	1204	629	Manual phalanges, proximal end, ventral process, development:	poorly developed	prominent and mediolaterally expanded
	1387	630	Manual phalanges, penultimate phalanx on digits, diaphysis just proximal to the distal epiphysis, diameter:	comparable to proximal half diameter, distal epiphysis expanded proximodistally	narrower, distal epiphysis expanded dorsoventrally
	1388	631	Manual phalanges, penultimate phalanges on digits, diaphysis, shape:	straight	ventrodistally curved
	1397	632	Manual non-ungual phalanges, diaphysis, length:	more than distal epiphysis length	subequal or less than distal epiphysis length
	1769	633	Manual digits I-III, proximal phalanx, distal condyles, development:	symmetrical	asymmetrical, lateral condyle projected more distally than the medial
Wang et al., 2022	1818	634	Manual non-ungual phalanges, shaft, lateral and medial sides, longitudinal furrow:	absent or shallow, variably developed in the phalanges	present, deep and distinct in all phalanges
Cau, 2020	332	635	Manual unguals II and III, transversely expanded proximodorsal lip distinct from rest of dorsal margin:	absent	present
	610	636	Manual unguals, proximal surface, height-width ratio:	less than 3/2	more than 3/2
	661	637	Manual unguals, region distal to flexor tubercle, proximodistal length relative to the dorsoventral diameter of the proximal articular surface:	more than two times	less than two times
	671	638	Manual unguals, ventral surface, proximal half, transversally expanded fossa/e:	absent	present
	792	639	Manual unguals, collateral grooves, form:	simple, unforked	proximally forked, producing a pair of distally converging furrows
	1062	640	Manual unguals I-II, flexor tubercle, ventral surface, transverse groove:	absent	present
	1379	641	Manual unguals, flexor process, shape:	tubercle	keel
	1380	642	Manual unguals, flexor process:	present	absent
	1594	643	Manual unguals I and II, ventral surface, median ridge running distal and connecting to the flexor tubercle:	absent	present
Meso, 2022	915	644	Scapula, small sharp and slightly convex process located in the caudoventral margin of the scapula.	absent	present
	916	645	Coracoid, medially deflected coracoid, observed in cranial or caudal view.	absent, no medially deflected	greater than 110°	less than 110°
	919	646	Coracoid, coracoid foramen, shape and direction of the main axis.	subcircular	elliptical
	920	647	Coracoid, surface of the ventral face.	convex	flat

## Sheet: 2. Modifications
257	→	?	→	0	→	Alvarezsaurusus calvoi
258	→	?	→	1	→	Patagonykus puertai
258	→	1	→	?	→	Alvarezsaurusus calvoi
258	→	0	→	1	→	Mononykus olecranus
258	→	0	→	1	→	Linhenykus monodactylus
259	→	?	→	0	→	Patagonykus puertai
259	→	-	→	?	→	Alvarezsaurusus calvoi
260	→	?	→	-	→	Patagonykus puertai
260	→	-	→	?	→	Alvarezsaurusus calvoi
261	→	?	→	1	→	Patagonykus puertai
261	→	-	→	?	→	Alvarezsaurusus calvoi
262	→	?	→	0	→	Patagonykus puertai
262	→	?	→	0	→	Alvarezsaurusus calvoi
263	→	0	→	?	→	Alvarezsaurusus calvoi
264	→	?	→	0	→	Patagonykus puertai
266	→	0	→	?	→	Alvarezsaurusus calvoi
268	→	?	→	1	→	Patagonykus puertai
270	→	0	→	?	→	Alvarezsaurusus calvoi
271	→	-	→	?	→	Alvarezsaurusus calvoi
272	→	?	→	0	→	Patagonykus puertai
273	→	0	→	?	→	Alvarezsaurusus calvoi
276	→	1	→	?	→	Alvarezsaurusus calvoi
277	→	0	→	?	→	Alvarezsaurusus calvoi
279	→	?	→	1	→	Patagonykus puertai
282	→	0	→	1	→	Linhenykus monodactylus
283	→	?	→	0	→	Bonapartenykus ultimus
284	→	1	→	?	→	Alvarezsaurusus calvoi
285	→	0	→	?	→	Patagonykus puertai
285	→	0	→	?	→	Bonapartenykus ultimus
285	→	?	→	0	→	Alvarezsaurusus calvoi
286	→	?	→	0	→	Alvarezsaurusus calvoi
290	→	?	→	0	→	Alvarezsaurusus calvoi
291	→	?	→	0	→	Alvarezsaurusus calvoi
291	→	?	→	0	→	Bonapartenykus ultimus
292	→	?	→	0	→	Alvarezsaurusus calvoi
293	→	?	→	1	→	Alvarezsaurusus calvoi
294	→	?	→	0	→	Alvarezsaurusus calvoi
295	→	?	→	0	→	Alvarezsaurusus calvoi
300	→	1	→	?	→	Bonapartenykus ultimus
302	→	0	→	1	→	Patagonykus puertai
302	→	?	→	0	→	Alvarezsaurusus calvoi
303	→	0	→	1	→	Bonapartenykus ultimus
305	→	1	→	?	→	Bonapartenykus ultimus
305	→	?	→	1	→	Patagonykus puertai
306	→	?	→	0	→	Patagonykus puertai
306	→	?	→	0	→	Alvarezsaurusus calvoi
307	→	1	→	?	→	Patagonykus puertai
307	→	1	→	?	→	Bonapartenykus ultimus
309	→	?	→	0	→	Alvarezsaurusus calvoi
313	→	?	→	0	→	Patagonykus puertai
317	→	?	→	0	→	Haplocheirus sollers
317	→	?	→	1	→	Achillesaurus manazzonei
318	→	?	→	0	→	Achillesaurus manazzonei
321	→	1	→	[01]	→	Linhenykus monodactylus
321	→	1	→	[01]	→	Shuvuuia deserti
323	→	0	→	1	→	Patagonykus puertai
325	→	?	→	1	→	Haplocheirus sollers
327	→	0	→	?	→	Alvarezsaurusus calvoi
329	→	1	→	0	→	Haplocheirus sollers
329	→	?	→	0	→	Alvarezsaurusus calvoi
329	→	[01]	→	0	→	Nemegtonykus citus
329	→	1	→	0	→	Shuvuuia deserti
330	→	1	→	0	→	Achillesaurus manazzonei
332	→	1	→	?	→	Alvarezsaurusus calvoi
335	→	?	→	2	→	Patagonykus puertai
335	→	2	→	?	→	Alvarezsaurusus calvoi
359	→	0	→	1	→	Patagonykus puertai
359	→	0	→	?	→	Alvarezsaurusus calvoi
360	→	0	→	1	→	Patagonykus puertai
360	→	1	→	?	→	Alvarezsaurusus calvoi
361	→	0	→	2	→	Mononykus olecranus
362	→	-	→	0	→	Mononykus olecranus
363	→	0	→	2	→	Ceratonykus oculatus
370	→	?	→	1	→	Haplocheirus sollers
370	→	?	→	2	→	Xiyunykus pengi
370	→	?	→	1	→	Bannykus wulatensis
370	→	0	→	2	→	Alvarezsaurusus calvoi
370	→	0	→	1	→	Nemegtonykus citus
370	→	?	→	2	→	Shuvuuia deserti
373	→	0	→	1	→	Nemegtonykus citus
373	→	0	→	1	→	Haplocheirus sollers
373	→	?	→	0	→	Alvarezsaurusus calvoi
373	→	1	→	0	→	Shuvuuia deserti
373	→	?	→	1	→	Khulsanurus magnificus
374	→	1	→	0	→	Mononykus olecranus
376	→	0	→	1	→	Bonapartenykus ultimus
377	→	0	→	?	→	Alvarezsaurusus calvoi
379	→	?	→	-	→	Bonapartenykus ultimus
379	→	0	→	-	→	Nemegtonykus citus
388	→	?	→	0	→	Patagonykus puertai
395	→	?	→	1	→	Shishugounykus inexpectus
395	→	?	→	1	→	Haplocheirus sollers
409	→	0	→	1	→	Patagonykus puertai
431	→	0	→	1	→	Aorun zhaoi
432	→	1	→	?	→	Albertonykus borealis
435	→	-	→	?	→	Mononykus olecranus
437	→	-	→	1	→	Shuvuuia deserti
437	→	1	→	?	→	Mononykus olecranus
438	→	1	→	0	→	Alvarezsaurusus calvoi
439	→	1	→	?	→	Mononykus olecranus
441	→	0	→	1	→	Aorun zhaoi
442	→	0	→	1	→	Trierarchuncus prairiensis
444	→	1	→	0	→	Aorun zhaoi
445	→	0	→	1	→	Aorun zhaoi
445	→	12	→	2	→	Dzharaonyx eski
452	→	1	→	2	→	Alvarezsaurusus calvoi
453	→	0	→	1	→	Alvarezsaurusus calvoi
456	→	0	→	1	→	Alvarezsaurusus calvoi
456	→	0	→	1	→	Achillesaurus manazzonei
457	→	-	→	1	→	Alvarezsaurusus calvoi
457	→	-	→	1	→	Achillesaurus manazzonei
458	→	-	→	0	→	Alvarezsaurusus calvoi
458	→	-	→	0	→	Achillesaurus manazzonei
458	→	-	→	?	→	Haplocheirus sollers
460	→	1	→	0	→	Alvarezsaurusus calvoi
467	→	?	→	0	→	Achillesaurus manazzonei
468	→	2	→	?	→	Alvarezsaurusus calvoi
469	→	0	→	?	→	Alvarezsaurusus calvoi
473	→	0	→	?	→	Alvarezsaurusus calvoi
474	→	?	→	1	→	Achillesaurus manazzonei
475	→	?	→	0	→	Alvarezsaurusus calvoi
479	→	?	→	3	→	Trierarchuncus prairiensis
479	→	?	→	3	→	Qiupanykus zhangi
479	→	1	→	2	→	Bonapartenykus ultimus
479	→	2	→	1	→	Patagonykus puertai
480	→	?	→	1	→	Patagonykus puertai
481	→	?	→	1	→	Aorun zhaoi
482	→	?	→	1	→	Aorun zhaoi
482	→	1	→	0	→	Patagonykus puertai
482	→	1	→	0	→	Bonapartenykus ultimus
485	→	1	→	0	→	Patagonykus puertai
486	→	-	→	1	→	Patagonykus puertai
486	→	?	→	1	→	Bonapartenykus ultimus
486	→	-	→	1	→	Patagonykus puertai
487	→	?	→	1	→	Khulsanurus magnificus
488	→	?	→	-	→	Ondogurvel alifanovi
488	→	?	→	-	→	Trierarchuncus prairiensis
488	→	1	→	?	→	Mononykus olecranus
488	→	1	→	-	→	Shuvuuia deserti
488	→	?	→	0	→	Bonapartenykus ultimus
488	→	-	→	0	→	Patagonykus puertai
492	→	?	→	0	→	Bonapartenykus ultimus
493	→	1	→	0	→	Patagonykus puertai
493	→	?	→	0	→	Bonapartenykus ultimus
497	→	?	→	0	→	Patagonykus puertai
514	→	0	→	1	→	Alvarezsaurusus calvoi
514	→	?	→	1	→	Achillesaurus manazzonei
515	→	?	→	1	→	Patagonykus puertai
516	→	?	→	1	→	Achillesaurus manazzonei
517	→	1	→	2	→	Bannykus wulatensis
519	→	1	→	0	→	Alvarezsaurusus calvoi
519	→	1	→	0	→	Achillesaurus manazzonei
519	→	2	→	?	→	Bonapartenykus ultimus
520	→	?	→	0	→	Alvarezsaurusus calvoi
520	→	?	→	0	→	Achillesaurus manazzonei
520	→	?	→	0	→	Tugulusaurus faciles
520	→	2	→	-	→	Ondogurvel alifanovi
521	→	2	→	-	→	Xixianykus zhangi
521	→	2	→	-	→	Qiupanykus zhangi
521	→	2	→	-	→	Parvicursor remotus
521	→	2	→	-	→	Shuvuuia deserti
521	→	2	→	-	→	Mononykus olecranus
521	→	2	→	-	→	Ondogurvel alifanovi
521	→	?	→	2	→	Alvarezsaurusus calvoi
521	→	?	→	2	→	Achillesaurus manazzonei
524	→	1	→	0	→	Alvarezsaurusus calvoi
531	→	?	→	1	→	Linhenykus monodactylus
535	→	?	→	0	→	Bonapartenykus ultimus
536	→	1	→	0	→	Patagonykus puertai
536	→	?	→	0	→	Bonapartenykus ultimus
537	→	0	→	1	→	Xixianykus zhangi
542	→	?	→	0	→	Haplocheirus sollers
543	→	?	→	0	→	Patagonykus puertai
543	→	?	→	0	→	Bonapartenykus ultimus
545	→	1	→	0	→	Patagonykus puertai
545	→	2	→	0	→	Alvarezsaurusus calvoi
545	→	1	→	0	→	Achillesaurus manazzonei
545	→	0	→	1	→	Shuvuuia deserti
545	→	0	→	1	→	Albinykus baatar
555	→	0	→	1	→	Patagonykus puertai
557	→	1	→	0	→	Alvarezsaurusus calvoi
558	→	[12]	→	2	→	Patagonykus puertai
559	→	?	→	0	→	Alvarezsaurusus calvoi
563	→	0	→	1	→	Patagonykus puertai
564	→	0	→	1	→	Achillesaurus manazzonei
568	→	?	→	1	→	Patagonykus puertai
568	→	?	→	1	→	Achillesaurus manazzonei
574	→	?	→	1	→	Alvarezsaurusus calvoi
574	→	0	→	1	→	Achillesaurus manazzonei
577	→	?	→	0	→	Alvarezsaurusus calvoi
581	→	0	→	?	→	Patagonykus puertai
581	→	0	→	?	→	Achillesaurus manazzonei
583	→	1	→	0	→	Alvarezsaurusus calvoi
584	→	0	→	1	→	Ceratonykus oculatus
584	→	0	→	1	→	Parvicursor remotus
584	→	0	→	1	→	Albinykus baatar
587	→	?	→	0	→	Alvarezsaurusus calvoi
587	→	?	→	0	→	Ceratonykus oculatus
587	→	?	→	0	→	Linhenykus monodactylus
588	→	0	→	1	→	Patagonykus puertai
590	→	1	→	0	→	Shuvuuia deserti
590	→	1	→	0	→	Mononykus olecranus
590	→	?	→	0	→	Kol ghuva
592	→	?	→	0	→	Kol ghuva
593	→	?	→	-	→	Kol ghuva
594	→	?	→	0	→	Shuvuuia deserti
594	→	0	→	?	→	Mononykus olecranus
595	→	?	→	1	→	Shuvuuia deserti
596	→	0	→	?	→	Linhenykus monodactylus
596	→	?	→	0	→	Shuvuuia deserti
597	→	?	→	0	→	Ceratonykus oculatus
598	→	?	→	1	→	Shuvuuia deserti
599	→	?	→	0	→	Shishugounykus inexpectus
599	→	?	→	0	→	Haplocheirus sollers
599	→	?	→	0	→	Alvarezsaurusus calvoi
599	→	?	→	0	→	Albertonykus borealis
599	→	?	→	0	→	Linhenykus monodactylus
599	→	?	→	0	→	Shuvuuia deserti
600	→	1	→	0	→	Shishugounykus inexpectus
600	→	?	→	0	→	Haplocheirus sollers
600	→	?	→	0	→	Bannykus wulatensis
600	→	?	→	0	→	Ceratonykus oculatus
600	→	?	→	1	→	Shuvuuia deserti
601	→	?	→	1	→	Shishugounykus inexpectus
601	→	?	→	1	→	Haplocheirus sollers
601	→	?	→	1	→	Shuvuuia deserti
604	→	0	→	1	→	Shishugounykus inexpectus
604	→	0	→	1	→	Haplocheirus sollers
604	→	?	→	1	→	Bannykus wulatensis
604	→	0	→	?	→	Patagonykus puertai
604	→	0	→	1	→	Alvarezsaurusus calvoi
604	→	0	→	1	→	Linhenykus monodactylus
604	→	1	→	0	→	Mononykus olecranus
605	→	?	→	0	→	Haplocheirus sollers
605	→	1	→	0	→	Bannykus wulatensis
605	→	0	→	1	→	Patagonykus puertai
605	→	?	→	1	→	Ceratonykus oculatus
605	→	?	→	1	→	Linhenykus monodactylus
605	→	?	→	1	→	Shuvuuia deserti
606	→	0	→	?	→	Shishugounykus inexpectus
606	→	0	→	1	→	Haplocheirus sollers
606	→	0	→	1	→	Bannykus wulatensis
606	→	?	→	1	→	Ceratonykus oculatus
606	→	?	→	1	→	Linhenykus monodactylus
606	→	?	→	1	→	Shuvuuia deserti
607	→	?	→	0	→	Shishugounykus inexpectus
607	→	0	→	1	→	Haplocheirus sollers
607	→	?	→	1	→	Linhenykus monodactylus
607	→	?	→	1	→	Shuvuuia deserti
608	→	?	→	0	→	Shuvuuia deserti
609	→	1	→	0	→	Haplocheirus sollers
609	→	0	→	?	→	Patagonykus puertai
609	→	?	→	0	→	Shuvuuia deserti
611	→	?	→	1	→	Haplocheirus sollers
611	→	?	→	1	→	Shuvuuia deserti
612	→	0	→	1	→	Bannykus wulatensis
612	→	?	→	1	→	Shuvuuia deserti
613	→	0	→	?	→	Ceratonykus oculatus
613	→	?	→	-	→	Linhenykus monodactylus
613	→	?	→	1	→	Shuvuuia deserti
614	→	?	→	0	→	Shuvuuia deserti
616	→	?	→	1	→	Shishugounykus inexpectus
616	→	?	→	1	→	Shuvuuia deserti
617	→	?	→	0	→	Shuvuuia deserti
617	→	0	→	?	→	Mononykus olecranus
618	→	0	→	1	→	Shishugounykus inexpectus
618	→	0	→	1	→	Bannykus wulatensis
618	→	?	→	0	→	Shuvuuia deserti
619	→	?	→	0	→	Shishugounykus inexpectus
619	→	?	→	1	→	Shuvuuia deserti
621	→	?	→	1	→	Shuvuuia deserti
622	→	?	→	0	→	Bannykus wulatensis
622	→	?	→	0	→	Shuvuuia deserti
623	→	?	→	0	→	Haplocheirus sollers
623	→	?	→	0	→	Bannykus wulatensis
623	→	?	→	0	→	Shuvuuia deserti
624	→	?	→	0	→	Shuvuuia deserti
625	→	?	→	0	→	Shuvuuia deserti
626	→	1	→	?	→	Bannykus wulatensis
626	→	?	→	1	→	Shuvuuia deserti
627	→	?	→	0	→	Patagonykus puertai
627	→	?	→	0	→	Ceratonykus oculatus
627	→	?	→	0	→	Linhenykus monodactylus
627	→	?	→	0	→	Shuvuuia deserti
627	→	?	→	0	→	Mononykus olecranus
628	→	?	→	0	→	Albertonykus borealis
628	→	?	→	0	→	Ceratonykus oculatus
628	→	?	→	0	→	Shuvuuia deserti
629	→	?	→	0	→	Haplocheirus sollers
629	→	?	→	0	→	Patagonykus puertai
629	→	?	→	0	→	Alvarezsaurusus calvoi
629	→	?	→	0	→	Albertonykus borealis
629	→	?	→	0	→	Linhenykus monodactylus
629	→	?	→	0	→	Shuvuuia deserti
629	→	?	→	0	→	Mononykus olecranus
630	→	?	→	0	→	Haplocheirus sollers
630	→	?	→	0	→	Patagonykus puertai
630	→	?	→	0	→	Ceratonykus oculatus
630	→	?	→	0	→	Linhenykus monodactylus
630	→	?	→	0	→	Mononykus olecranus
631	→	?	→	1	→	Haplocheirus sollers
631	→	?	→	1	→	Patagonykus puertai
631	→	?	→	0	→	Ceratonykus oculatus
631	→	?	→	0	→	Linhenykus monodactylus
631	→	?	→	0	→	Mononykus olecranus
632	→	?	→	0	→	Haplocheirus sollers
632	→	?	→	0	→	Ceratonykus oculatus
632	→	?	→	0	→	Linhenykus monodactylus
632	→	0	→	1	→	Mononykus olecranus
633	→	?	→	0	→	Haplocheirus sollers
633	→	?	→	0	→	Patagonykus puertai
633	→	?	→	0	→	Ceratonykus oculatus
633	→	?	→	1	→	Linhenykus monodactylus
633	→	?	→	1	→	Shuvuuia deserti
633	→	?	→	1	→	Mononykus olecranus
634	→	?	→	0	→	Haplocheirus sollers
634	→	?	→	0	→	Shishugounykus inexpectus
634	→	?	→	0	→	Bannykus wulatensis
634	→	?	→	1	→	Patagonykus puertai
634	→	?	→	1	→	Ceratonykus oculatus
634	→	?	→	1	→	Linhenykus monodactylus
634	→	?	→	1	→	Shuvuuia deserti
634	→	?	→	1	→	Mononykus olecranus
635	→	0	→	?	→	Patagonykus puertai
635	→	?	→	0	→	Albertonykus borealis
635	→	1	→	?	→	Ceratonykus oculatus
635	→	?	→	0	→	Linhenykus monodactylus
635	→	?	→	0	→	Shuvuuia deserti
635	→	?	→	0	→	Mononykus olecranus
636	→	?	→	1	→	Shishugounykus inexpectus
636	→	?	→	1	→	Bannykus wulatensis
636	→	0	→	?	→	Patagonykus puertai
636	→	?	→	0	→	Shuvuuia deserti
637	→	?	→	0	→	Shishugounykus inexpectus
637	→	?	→	0	→	Haplocheirus sollers
637	→	?	→	0	→	Alvarezsaurusus calvoi
637	→	0	→	?	→	Mononykus olecranus
638	→	0	→	1	→	Shishugounykus inexpectus
638	→	0	→	1	→	Haplocheirus sollers
638	→	?	→	1	→	Bannykus wulatensis
638	→	1	→	?	→	Patagonykus puertai
638	→	0	→	1	→	Alvarezsaurusus calvoi
639	→	1	→	0	→	Haplocheirus sollers
639	→	?	→	0	→	Bannykus wulatensis
639	→	0	→	?	→	Patagonykus puertai
639	→	?	→	0	→	Alvarezsaurusus calvoi
639	→	0	→	1	→	Albertonykus borealis
639	→	1	→	?	→	Parvicursor remotus
639	→	1	→	0	→	Linhenykus monodactylus
639	→	0	→	1	→	Shuvuuia deserti
640	→	0	→	1	→	Shishugounykus inexpectus
640	→	?	→	1	→	Haplocheirus sollers
640	→	?	→	1	→	Bannykus wulatensis
641	→	?	→	-	→	Albertonykus borealis
641	→	?	→	-	→	Linhenykus monodactylus
641	→	?	→	-	→	Shuvuuia deserti
641	→	?	→	-	→	Mononykus olecranus
643	→	?	→	0	→	Shishugounykus inexpectus
643	→	?	→	0	→	Bannykus wulatensis
643	→	?	→	0	→	Albertonykus borealis
643	→	?	→	0	→	Linhenykus monodactylus
643	→	?	→	0	→	Shuvuuia deserti
643	→	?	→	0	→	Mononykus olecranus

## Sheet: 3. Characters ordered
Characters ordered
47
74
82
99
118
124
131
151
180
184
222
228
229
235
238
239
265
266
274
275
282
283
287
311
312
321
329
332
334
335
348
351
358
380
381
384
386
389
395
429
430
434
436
441
443
445
466
468
479
505
506
519
521
558
579
586
603
